# Supplementary material for: Single-cell profiling identifies IL1Bhi macrophages associated with inflammation in PD-1 inhibitor-induced inflammatory arthritis
Source: Nat Commun. 2024 Mar 7;15:2107. doi: 10.1038/s41467-024-46195-x (PMC10920757; doi:10.1038/s41467-024-46195-x)
Supplement: Supplementary file 4 — Supplementary Table 3 [file 41467_2024_46195_MOESM4_ESM.xlsx]

## Sheet: Sheet1
Supplementary Table 3. Terminally and progenitor exhausted gene signatures
Terminally Exhausted CD8	Progenitor Exhausted CD8
NKG7	IL7R
RAC2	GPR183
CLIC1	LMNA
GZMA	NR4A3
PRF1	TCF7
APOBEC3C	MGAT4A
RHOA	CD55
CCL4	AIM1
COTL1	PER1
PSME2	FOSL2
HLA-DPA1	EGR1
HMGN2	TSPYL2
LSP1	YPEL5
PSMB9	CSRNP1
LCK	REL
SRP14	SKIL
ARPC3	PIK3R1
ARPC1B	FOXP1
TPI1	RGCC
APOBEC3G	PFKFB3
HLA-DPB1	MYADM
LDHB	ZFP36L2
ATP5G2	USP36
MYL12B	TC2N
PSMB8	FAM177A1
PSMA7	BTG2
HLA-DRB1	TSC22D2
SUB1	FAM65B
ARPC4	STAT4
CTSW	RGPD5
SUMO2	NEU1
TAP1	IFRD1
GZMB	PDE4B
RARRES3	NR4A1
CAP1
UCP2
PPIB
RAN
CHCHD2
PARK7
HCST
GABARAP
HLA-DRA
SOD1
CAPZB
S100A4
RNASEK
PPP1CA
PKM
IFI16
ACTR3
ITM2A
SLC25A5
PGAM1
ANXA6
CD27
ATP5B
LYST
PSMB10
MIF
LY6E
ANKRD10
CTSD
UBE2L6
EDF1
NONO
TIGIT
FKBP1A
IL2RB
HMGN1
ATP5L
GZMH
STAT1
GPI
LCP2
GBP2
ARL6IP5
CCL4L1
PRDM1
OST4
PDCD1
HINT1
HNRNPF
GBP5
COX7C
ARPC5
GIMAP4
XRCC6
C17orf62
PRR13
HLA-DRB5
WDR1
ARL6IP1
ISG15
ATP5A1
EWSR1
COPE
HAVCR2
EIF3H
ANXA5
C11orf58
IFI6
SIRPG
CALM3
SHISA5
DENND2D
MAP4K1
BUB3
IKZF3
SNRPB
EID1
PSMB1
PTPN6
NDUFA13
SSR4
COX8A
PTPN7
MAT2B
PSTPIP1
GSTP1
PSMB3
IRF9
TRAF3IP3
GIMAP7
PSMA2
SASH3
CD164
ETNK1
S100A11
KLRD1
MOB1A
SH2D1A
UBE2V1
SH3KBP1
ATP5G3
PSMA5
MT2A
LAT
IFNG
RAB27A
COX5A
DDOST
PSMB4
SRP9
BRK1
TNFRSF1B
EIF4H
GMFG
ANXA2
TCEB2
RBPJ
COX6A1
UBXN1
PSMD8
CD63
ATP6V0E1
NDUFB8
CTSC
SNRPD2
ATP5C1
PRELID1
COX7A2
PSMA6
ECH1
U2AF1
HMGB2
FAM49B
CD38
TSPO
IDH2
CASP4
CCL3
TRMT112
SURF4
PSMA1
YWHAE
LASP1
PYHIN1
ANAPC16
TUBB
CSNK2B
PRKAR1A
SLAMF7
GNG5
PRDX1
RQCD1
CCNDBP1
INPP4B
CDK2AP2
CBX3
RPN1
SPCS1
PSMA3
SIT1
XRCC5
EIF3C
CXCR6
COX6C
M6PR
ANP32E
