# Supplementary material for: Single-cell profiling identifies IL1Bhi macrophages associated with inflammation in PD-1 inhibitor-induced inflammatory arthritis
Source: Nat Commun. 2024 Mar 7;15:2107. doi: 10.1038/s41467-024-46195-x (PMC10920757; doi:10.1038/s41467-024-46195-x)
Supplement: Supplementary file 5 — source data [file 41467_2024_46195_MOESM5_ESM.xlsx]

## Sheet: Figure1
	Source data file	Figure1
	Fig1c	proportion	T cell	T cycling	NK	Macrophage	B cell	cDC	pDC	S100B+ DC	LAMP3+ DC
		IA_act1	0.54425	0.02778	0.02797	0.2954	0.00613	0.03621	0.03142	0.01609	0.01475
		IA_act2	0.69531	0.01329	0.05521	0.18925	0.00207	0.01801	0.01653	0.00354	0.00679
		IA_act3	0.70042	0.07798	0.04289	0.1225	0.01258	0.01949	0.00252	0.01459	0.00704
		RA1	0.29813	0.0384	0.0296	0.41653	0.0288	0.12267	0.00347	0.0536	0.0088
		RA2	0.15939	0.01385	0.00987	0.67404	0.00987	0.08232	0.00271	0.03025	0.01768
		RA3	0.1582	0.01432	0.0213	0.63063	0.02332	0.07644	0.00309	0.04167	0.03102
	Fig1e	proportion	T cell	T cycling	NK	Monocyte	B cell	cDC	pDC	Plasma cell	Platelet
		IA_act1	0.54541	0.00534	0.07899	0.27131	0.03905	0.0103	0.00611	0.00394	0.03956
		IA_act2	0.59916	0.00489	0.17362	0.12887	0.06339	0.01305	0.00629	0.0035	0.00722
		IA_act3	0.44236	0.00425	0.10166	0.36538	0.03956	0.02425	0.0034	0.00255	0.01659
		IA_rem1	0.60666	0.00218	0.08644	0.23493	0.04818	0.01328	0.00278	0.00119	0.00436
		IA_rem2	0.38881	0.00606	0.07227	0.43902	0.06317	0.01263	0.0027	0.00051	0.01482
		IA_rem3	0.49691	0.00681	0.02252	0.3979	0.06522	0.00507	0.00062	0.00124	0.00371
		RA1	0.35042	0.0091	0.0689	0.43825	0.07558	0.02618	0.00669	0.00539	0.0195
		RA2	0.55708	0.03291	0.07571	0.25451	0.02941	0.01223	0.00728	0.0233	0.00757
		RA3	0.61102	0.00602	0.07495	0.20307	0.05868	0.02511	0.00948	0.00756	0.0041
		HC1	0.52416	0.01464	0.0743	0.14239	0.19619	0.01611	0.00659	0.01977	0.00586
		HC2	0.54947	0.00411	0.1092	0.24035	0.0741	0.0158	0.00205	0.00205	0.00287
		HC3	0.46517	0.0091	0.0896	0.28946	0.0973	0.03185	0.0042	0.007	0.0063
		HC4	0.4012	0.01439	0.03429	0.40168	0.09281	0.03837	0.006	0.00671	0.00456

## Sheet: Figure2
	Source data file	Figure2
	Fig2c	proportion	Mono-like Mɸ	SPP1+ Mɸ	IL1Bhi Mɸ	CXCL9hi Mɸ	C1QA+ Mɸ	cDC	S100B+ DC	LAMP3+ DC	pDC
		IA_act1	0.11776	0.10657	0.3927	0.00633	0.12652	0.09197	0.04088	0.03747	0.07981
		IA_act2	0.11399	0.09326	0.39249	0.08938	0.11399	0.07902	0.01554	0.02979	0.07254
		IA_act3	0.07517	0.04632	0.35383	0.19134	0.07213	0.11769	0.08656	0.04176	0.01519
		RA1	0.30185	0.30627	0.02339	0	0.05693	0.203	0.08826	0.01456	0.00574
		RA2	0.44653	0.36129	0.00513	0	0.0223	0.10201	0.03749	0.0219	0.00335
		RA3	0.43689	0.34403	0.00285	0	0.02179	0.09764	0.05323	0.03962	0.00395
	Fig 2h	proportion	S100A12hi CD14+ Mono	HLA-DRB5+ CD14+ Mono	IFNact CD14+ Mono	IL1B+ CD14+ Mono	CD16+ Mono	IL1B+ CD16+ Mono	cDC	pDC
		IA_act1	0.13643	0.07923	0.09189	0.54149	0.05063	0.02672	0.0511	0.0225
		IA_rem1	0.09904	0.05591	0.07188	0.49042	0.10064	0.05591	0.08307	0.04313
		IA_act2	0.00897	0.01794	0.01682	0.77803	0.04596	0.09417	0.02915	0.00897
		IA_rem2	0.01124	0.01606	0.01526	0.77269	0.05783	0.0739	0.04177	0.01124
		IA_act3	0.00788	0.01013	0.01088	0.8788	0.03189	0.03377	0.02064	0.006
		IA_rem3	0.0237	0.02585	0.02339	0.84826	0.03632	0.0277	0.01231	0.00246
		RA1	0.39167	0.20482	0.08947	0.02368	0.21491	0.00482	0.05526	0.01535
		RA2	0.3489	0.21429	0.07967	0.01099	0.25962	0.00275	0.04945	0.03434
		RA3	0.27542	0.19661	0.02966	0.01017	0.32542	0.01017	0.09576	0.05678
		HC1	0.52278	0.16787	0.07434	0.01199	0.09592	0	0.08393	0.04317
		HC2	0.40835	0.18159	0.08696	0.01023	0.23529	0.00171	0.06735	0.00853
		HC3	0.44663	0.19755	0.05521	0.01104	0.19141	0.00123	0.08221	0.01472
		HC4	0.33217	0.17747	0.0648	0.01343	0.31173	0.00584	0.08056	0.01401
	Fig2j	IL-1β+ （%of CD14+ Monocytes）
		IA_act	43.8	16.4	16.2	10.1
		IA_rem	1.8	13	7	6.06
		RA	1.6	4.44	1.7	3.48
		ICI_nonAE	6.8	2.77	5.45	5.47
		HC	4.24	4.74	5.25	4.09

## Sheet: Figure3
	Source data file	Figure3
	Fig3c		Mono-like Mɸ	SPP1+ Mɸ	IL1Bhi Mɸ	CXCL9hi Mɸ	C1QA+ Mɸ	cDC	S100B+ DC	LAMP3+ DC	pDC
		median	0.117882	0.106424	0.258685	0.132078	0.123327	0.10717	0.107279	0.153651	0.110972
		25% quantile	0.0997703	0.0891413	0.220535	0.110041	0.0902171	0.0878685	0.0880229	0.125533	0.0967231
		75% quantile	0.13923	0.126628	0.31335	0.155305	0.231841	0.133211	0.130996	0.185234	0.126274
	Fig 3f		S100A12hi CD14+ Mono	HLA-DRB5+ CD14+ Mono	IFNact CD14+ Mono	IL1B+ CD14+ Mono	CD16+ Mono	IL1B+ CD16+ Mono	cDC	pDC
		median	0.106346	0.112361	0.128421	0.211282	0.11605	0.197781	0.10802	0.0835892
		25% quantile	0.0913027	0.0955276	0.106579	0.177324	0.0983832	0.162999	0.0891885	0.0704213
		75% quantile	0.124372	0.136424	0.165418	0.259462	0.13768	0.233879	0.139243	0.0964892

## Sheet: Figure4
	Source data file	Figure4
		Fig4a	Customized: NLRP3 inflammasome core pathway	AUC score	Mono-like Mɸ	SPP1+ Mɸ	IL1Bhi Mɸ	CXCL9hi Mɸ	C1QA+ Mɸ	cDC	S100B+ DC	LAMP3+ DC	pDC		IA_act	RA
				25% quantile	0	0	0.131339	0.0304095	0	0	0	0	0		0.088987	0
				median	0.0586779	0	0.218855	0.127325	0.0831661	0.112806	0.0468353	0	0.0758731		0.161247	0.0112405
				75% quantile	0.143316	0.121036	0.292687	0.229392	0.1389	0.178409	0.120902	0.0420848	0.118426		0.257895	0.13047
				unpaired wilcox test, adjusted p value	0.08	7.8e-85	0	8.7e-18	0.32	4.6e-37	2.7e-08	1.8e-57	0.38		unpaired wilcox test (IA_act vs RA): p = 0
			KEGG: NLRP3 inflammasome signaling pathway	AUC score	Mono-like Mɸ	SPP1+ Mɸ	IL1Bhi Mɸ	CXCL9hi Mɸ	C1QA+ Mɸ	cDC	S100B+ DC	LAMP3+ DC	pDC		IA_act	RA
				25% quantile	0	0	0.150441	0	0	0	0	0	0		0.0952648	0
				median	0.038764	0	0.244382	0.142937	0.0837881	0.12801	0.0369181	0	0.0738363		0.175682	0
				75% quantile	0.166613	0.136918	0.329856	0.242897	0.160634	0.194703	0.141734	0.0141252	0.133868		0.291051	0.151204
				unpaired wilcox test, adjusted p value	0.093	5.2e-85	0	1.1e-14	0.21	7.4e-39	4.1e-07	1e-61	0.2		unpaired wilcox test (IA_act vs RA): p = 0
			GO: NLRP3 inflammasome complex assembly	AUC score	Mono-like Mɸ	SPP1+ Mɸ	IL1Bhi Mɸ	CXCL9hi Mɸ	C1QA+ Mɸ	cDC	S100B+ DC	LAMP3+ DC	pDC		IA_act	RA
				25% quantile	0	0	0.118578	0.0635983	0.00280013	0	0	0	0.0306506		0.079393	0
				median	0.0482227	0.0498323	0.158384	0.0866868	0.0700872	0.0275319	0.0355466	0.0246479	0.054393		0.132529	0.0370892
				75% quantile	0.0771965	0.078605	0.196613	0.132243	0.133233	0.0657948	0.0648558	0.0610161	0.0780013		0.177867	0.071328
				unpaired wilcox test, adjusted p value	1.8e-14	4.4e-07	0	2.6e-32	2.6e-17	6.4e-44	5.8e-22	3.9e-24	0.13		unpaired wilcox test (IA_act vs RA): p = 0
		Fig4d	Customized: NLRP3 inflammasome core pathway	AUC score	S100A12hi CD14+ Mono	HLA-DRB5+ CD14+ Mono	IFNact CD14+ Mono	IL1B+ CD14+ Mono	CD16+ Mono	IL1B+ CD16+ Mono	cDC	pDC		IA_act	IA_rem	RA	HC
				25% quantile	0.116904	0.123766	0.120944	0.170514	0.140022	0.185616	0.137841	0.0305246		0.174747	0.145954	0.0991407	0.137617
				median	0.152751	0.173977	0.16718	0.250866	0.221047	0.244902	0.207195	0.109401		0.259844	0.225856	0.147236	0.194049
				75% quantile	0.234962	0.251635	0.251828	0.338464	0.269655	0.279499	0.272445	0.140054		0.350231	0.286905	0.235122	0.260485
			KEGG: NLRP3 inflammasome signaling pathway	AUC score	S100A12hi CD14+ Mono	HLA-DRB5+ CD14+ Mono	IFNact CD14+ Mono	IL1B+ CD14+ Mono	CD16+ Mono	IL1B+ CD16+ Mono	cDC	pDC		IA_act	IA_rem	RA	HC
				25% quantile	0.131846	0.141115	0.138538	0.193077	0.161231	0.214731	0.157808	0.0158077		0.202346	0.167538	0.110577	0.158923
				median	0.177077	0.185	0.184308	0.293231	0.248769	0.284846	0.235462	0.127462		0.305462	0.262538	0.171154	0.211385
				75% quantile	0.266923	0.289962	0.287923	0.394385	0.311423	0.322846	0.315	0.161654		0.409231	0.328462	0.262808	0.300154
			GO: NLRP3 inflammasome complex assembly	AUC score	S100A12hi CD14+ Mono	HLA-DRB5+ CD14+ Mono	IFNact CD14+ Mono	IL1B+ CD14+ Mono	CD16+ Mono	IL1B+ CD16+ Mono	cDC	pDC		IA_act	IA_rem	RA	HC
				25% quantile	0.0357694	0.0264816	0.0570285	0.121352	0.000787376	0.0694177	0.0137711	0.00347088		0.101748	0.126543	0.00151048	0.0197487
				median	0.0684535	0.062508	0.0999486	0.163967	0.048271	0.111261	0.0553413	0.0402687		0.141599	0.176822	0.0493958	0.0561126
				75% quantile	0.108176	0.10861	0.153892	0.207771	0.0810676	0.155659	0.0931996	0.0679715		0.184085	0.222217	0.0760059	0.0851009

## Sheet: Figure5
	Source data file	Figure5
	Fig5c	proportion	CD4+ Tcm	SELL+CD4+Tcm	CD4+ Tem	CD4+ Tex	CD4+ Treg	CD8+ MAIT	CD8+ Tem	CD8+ CTL	CD8+ Tex	CD8+ T cycl.	FCGR3A+ NK	XCL2+ NK
		IA_act1	0.13359	0.08777	0.07002	0.0284	0.08519	0.03711	0.08358	0.1849	0.19942	0.0455	0.00452	0.04001
		IA_act2	0.22701	0.1546	0.10881	0.01605	0.10998	0.03014	0.09472	0.10333	0.06849	0.01174	0.018	0.05714
		IA_act3	0.17643	0.07369	0.09971	0.02803	0.06329	0.07873	0.08024	0.11969	0.13581	0.09099	0.00604	0.04734
		RA1	0.14721	0.04312	0.19777	0.17026	0.03346	0.03048	0.03717	0.11078	0.04312	0.09888	0.00967	0.07807
		RA2	0.26854	0.0382	0.34719	0.12472	0.04719	0.00449	0.01348	0.0191	0.00337	0.07865	0.00225	0.05281
		RA3	0.27655	0.02862	0.27562	0.10849	0.04709	0.01616	0.01708	0.03186	0.00646	0.07202	0.01154	0.10849
	Fig5j	proportion	C1	C2	C3	C4
		IA_act1	0.17021	0.43262	0.30496	0.0922
		IA_act2	0.36667	0.16667	0.26667	0.2
		IA_act3	0.32657	0.26015	0.30627	0.10701
		RA1	0.29323	0.48872	0.21805	0
		RA2	0.35714	0.5	0.14286	0
		RA3	0.26282	0.57692	0.16026	0

## Sheet: Figure6
	Source data file	Figure6
	Fig6d		CCL5 of serum
		IA_act	7159.99	15228	13248.6	20239.2
		IA_rem	5355.96	9565.37	3125.98	15328.2
		RA	6308.09	10241.9	4378.78	6683.93	3752.38
		ICI_nonAE	6182.81	5982.36	14225.8
		HC	4729.56	4027.99	4579.22	3426.65
	Fig6e		CCL5 of synovial fluid
		IA_act	182.287	1411.03
		RA	25.9378	307.567	49.9915	96.5957	59.5128
	Fig6f		CCR1+（%of CD14+ monocytes）
		IA_act	5.18	18.3	12.1	5.56
		IA_rem	5.35	10.7	3.48	3.01
		RA	2.63	0.23	4.85	5.18
		ICI_nonAE	0.38	3.43	3.33	3.82
		HC	2.34	3.53	3.68	4.79
	Fig6i	migrated monocyte ratio	CCL5 at 0 nM				CCL5 at 10 nM
		IA_act	1	1	1	1	1.72951	1.48039	1.38461	1.55276
		RA	1	1	1	1	1.55725	1.16564	0.869281	1.65094
		HC	1	1	1	1	0.76378	1.05584	0.804878	1.03932
	Fig6j		migrated monocyte ratio
		IA_act	2.88	1.57178	4.5625	2.02273
		RA	1.52	1.36253	2.01562	1.56818
		HC	1	1	1	1
	Fig6k		migrated monocyte ratio
		Isotype	2.44	2.46959	5.79688	2.36364
		anti-CCL5	0.64	1.10949	3.5625	1.34091

## Sheet: Sup Figure1
	Source data	Supplementary Fig1
	Supplementary.Fig1b	proportion	T cell	T cycling	NK	Macrophage	B cell	cDC	pDC	S100B+ DC	LAMP3+ DC
		IA_act1	0.54425	0.02778	0.02797	0.2954	0.00613	0.03621	0.03142	0.01609	0.01475
		IA_act2	0.69531	0.01329	0.05521	0.18925	0.00207	0.01801	0.01653	0.00354	0.00679
		IA_act3	0.70042	0.07798	0.04289	0.1225	0.01258	0.01949	0.00252	0.01459	0.00704
		RA1	0.29813	0.0384	0.0296	0.41653	0.0288	0.12267	0.00347	0.0536	0.0088
		RA2	0.15939	0.01385	0.00987	0.67404	0.00987	0.08232	0.00271	0.03025	0.01768
		RA3	0.1582	0.01432	0.0213	0.63063	0.02332	0.07644	0.00309	0.04167	0.03102
	Supplementary.Fig1c	Cell counts	T cell	T cycling	NK	Macrophage	B cell	cDC	pDC	S100B+ DC	LAMP3+ DC
		IA_act1	2841	145	146	1542	32	189	164	84	77
		IA_act2	2355	45	187	641	7	61	56	12	23
		IA_act3	5569	620	341	974	100	155	20	116	56
		RA1	1118	144	111	1562	108	460	13	201	33
		RA2	1001	87	62	4233	62	517	17	190	111
		RA3	2198	199	296	8762	324	1062	43	579	431
	Supplementary.Fig1f	proportion	T cell	T cycling	NK	Monocyte	B cell	cDC	pDC	Plasma cell	Platelet
		IA_act1	0.54541	0.00534	0.07899	0.27131	0.03905	0.0103	0.00611	0.00394	0.03956
		IA_act2	0.59916	0.00489	0.17362	0.12887	0.06339	0.01305	0.00629	0.0035	0.00722
		IA_act3	0.44236	0.00425	0.10166	0.36538	0.03956	0.02425	0.0034	0.00255	0.01659
		IA_rem1	0.60666	0.00218	0.08644	0.23493	0.04818	0.01328	0.00278	0.00119	0.00436
		IA_rem2	0.38881	0.00606	0.07227	0.43902	0.06317	0.01263	0.0027	0.00051	0.01482
		IA_rem3	0.49691	0.00681	0.02252	0.3979	0.06522	0.00507	0.00062	0.00124	0.00371
		RA1	0.35042	0.0091	0.0689	0.43825	0.07558	0.02618	0.00669	0.00539	0.0195
		RA2	0.55708	0.03291	0.07571	0.25451	0.02941	0.01223	0.00728	0.0233	0.00757
		RA3	0.61102	0.00602	0.07495	0.20307	0.05868	0.02511	0.00948	0.00756	0.0041
		HC1	0.52416	0.01464	0.0743	0.14239	0.19619	0.01611	0.00659	0.01977	0.00586
		HC2	0.54947	0.00411	0.1092	0.24035	0.0741	0.0158	0.00205	0.00205	0.00287
		HC3	0.46517	0.0091	0.0896	0.28946	0.0973	0.03185	0.0042	0.007	0.0063
		HC4	0.4012	0.01439	0.03429	0.40168	0.09281	0.03837	0.006	0.00671	0.00456

## Sheet: Sup Figure3
	Source data	Supplementary Fig3
	Supplementary.Fig3b	Proportion of cells types	Mono-like Mɸ	SPP1+ Mɸ	IL1Bhi Mɸ	C1QA+ Mɸ	cDC	S100B+ DC	LAMP3+ DC	pDC
		IA_act1	0.16793	0.15977	0.23907	0.18367	0.07405	0.04606	0.03382	0.09563
		IA_act2	0.18083	0.15009	0.28571	0.14647	0.09042	0.01989	0.03255	0.09403
		IA_act3	0.08482	0.13953	0.39398	0.10807	0.06703	0.13817	0.05746	0.01094
		RA_ACPAneg1	0.36502	0.35424	0.02631	0.06236	0.12727	0.04289	0.01947	0.00243
		RA_ACPAneg2	0.4253	0.34398	0.0047	0.07031	0.08998	0.04884	0.01421	0.00267
		RA_ACPAneg3	0.11783	0.3312	0.03851	0.06572	0.17142	0.0944	0.1747	0.00623
		RA_ACPAneg4	0.29181	0.23865	0.01107	0.07697	0.11019	0.23588	0.03101	0.00443
		RA_ACPAneg5	0.15235	0.33391	0.01489	0.06014	0.31386	0.09164	0.02005	0.01317
	Supplementary.Fig3c	Proportion of cells types	Mono-like Mɸ	SPP1+ Mɸ	IL1Bhi Mɸ	C1QA+ Mɸ	cDC	S100B+ DC	LAMP3+ DC	pDC
		IA_act1	0.16793	0.15977	0.23907	0.18367	0.07405	0.04606	0.03382	0.09563
		IA_act2	0.18083	0.15009	0.28571	0.14647	0.09042	0.01989	0.03255	0.09403
		IA_act3	0.08482	0.13953	0.39398	0.10807	0.06703	0.13817	0.05746	0.01094
		RA_ACPAneg1	0.36502	0.35424	0.02631	0.06236	0.12727	0.04289	0.01947	0.00243
		RA_ACPAneg2	0.4253	0.34398	0.0047	0.07031	0.08998	0.04884	0.01421	0.00267
		RA_ACPAneg3	0.11783	0.3312	0.03851	0.06572	0.17142	0.0944	0.1747	0.00623
		RA_ACPAneg4	0.29181	0.23865	0.01107	0.07697	0.11019	0.23588	0.03101	0.00443
		RA_ACPAneg5	0.15235	0.33391	0.01489	0.06014	0.31386	0.09164	0.02005	0.01317
	Supplementary.Fig3h	Proportion of cells types	S100A12hi CD14+ Mono	IFNact CD14+ Mono	IL1B+ CD14+ Mono	CD16+ Mono	cDC	pDC
		IA_act1	0.08693	0.14249	0.60854	0.09002	0.04733	0.02469
		IA_rem1	0.06376	0.10738	0.51678	0.17282	0.09396	0.0453
		IA_act2	0.03006	0.05434	0.71329	0.14335	0.04971	0.00925
		IA_rem2	0.05065	0.07435	0.67402	0.13317	0.05637	0.01144
		IA_act3	0.03567	0.03909	0.82239	0.06338	0.03302	0.00645
		IA_rem3	0.04802	0.07784	0.79127	0.06434	0.01664	0.00188
		ICI_NonAE2	0.04194	0.0883	0.46578	0.33554	0.04967	0.01876
		ICI_NonAE1	0.05622	0.10174	0.51406	0.21954	0.08434	0.0241
		ICI_NonAE3	0.11899	0.07089	0.72236	0.04388	0.04135	0.00253
		ICI_NonAE4	0.06395	0.0407	0.62791	0.17636	0.08527	0.00581
		ICI_NonAE5	0.08639	0.07878	0.59364	0.18245	0.04976	0.00898
		ICI_NonAE6	0.09766	0.1152	0.54094	0.16257	0.06082	0.02281
		ICI_NonAE7	0.11052	0.12814	0.56434	0.10358	0.08169	0.01175
		RA_ACPAneg1	0.17538	0.27993	0.02192	0.24789	0.19562	0.07926
		RA_ACPAneg2	0.19731	0.30942	0.04709	0.25561	0.12108	0.06951
		RA_ACPAneg3	0.19382	0.2619	0.0731	0.1675	0.24478	0.0589
		RA_ACPAneg4	0.26415	0.32255	0.04133	0.17251	0.17251	0.02695
		RA_ACPAneg5	0.11957	0.28591	0.16299	0.1984	0.21643	0.0167

## Sheet: Sup Figure4
	Source data	Supplementary Fig4
	Sup Fig 4a	pathway	INTERFERON_GAMMA_RESPONSE	INTERFERON_ALPHA_RESPONSE	INFLAMMATORY_RESPONSE	TNFA_SIGNALING_VIA_NFKB	IL6_JAK_STAT3_SIGNALING	ALLOGRAFT_REJECTION	COMPLEMENT	KRAS_SIGNALING_DN	KRAS_SIGNALING_UP	APOPTOSIS	IL2_STAT5_SIGNALING	UV_RESPONSE_UP	HYPOXIA	DNA_REPAIR	MYC_TARGETS_V2	OXIDATIVE_PHOSPHORYLATION	MYC_TARGETS_V1
		NES	2.57413	2.38327	2.09995	2.09789	2.04698	1.78184	1.69949	1.66488	1.65493	1.63506	1.62916	1.57812	1.53474	-1.40967	-1.72422	-1.976	-1.9965
		adjusted p value	6.04592e-40	1.15509e-18	8.04515e-11	5.54454e-12	1.52139e-07	6.06456e-05	0.000181226	0.0101031	0.00218904	0.00292011	0.00239563	0.00782862	0.00822894	0.0321202	0.0101031	1.41585e-07	6.89443e-08
	Sup Fig 4b	pathway	INTERFERON_GAMMA_RESPONSE	INTERFERON_ALPHA_RESPONSE	IL6_JAK_STAT3_SIGNALING	INFLAMMATORY_RESPONSE	TNFA_SIGNALING_VIA_NFKB	COMPLEMENT	ALLOGRAFT_REJECTION	KRAS_SIGNALING_UP	IL2_STAT5_SIGNALING	APOPTOSIS	UV_RESPONSE_UP	HYPOXIA	OXIDATIVE_PHOSPHORYLATION	MYC_TARGETS_V1	ANGIOGENESIS	MYC_TARGETS_V2
		NES	2.55588	2.39803	1.96832	1.96097	1.90687	1.78666	1.76319	1.63632	1.63132	1.61493	1.5896	1.54152	-1.65377	-1.7662	-1.78147	-1.78381
		adjusted p value	1.77769e-39	6.70921e-19	5.25856e-06	1.56458e-07	9.69077e-08	1.31294e-05	8.03903e-05	0.00357656	0.00268839	0.00344178	0.00807884	0.00989772	0.000450176	2.67863e-05	0.0302083	0.0143767
	Sup Fig 4c	pathway	TNFA_SIGNALING_VIA_NFKB	IL6_JAK_STAT3_SIGNALING	INFLAMMATORY_RESPONSE	KRAS_SIGNALING_UP	UV_RESPONSE_UP	G2M_CHECKPOINT	HYPOXIA	EPITHELIAL_MESENCHYMAL_TRANSITION	COMPLEMENT	MITOTIC_SPINDLE	APOPTOSIS	IL2_STAT5_SIGNALING	ESTROGEN_RESPONSE_EARLY	UV_RESPONSE_DN	INTERFERON_GAMMA_RESPONSE	HEME_METABOLISM	ESTROGEN_RESPONSE_LATE	PI3K_AKT_MTOR_SIGNALING	ALLOGRAFT_REJECTION	MYC_TARGETS_V1	DNA_REPAIR	OXIDATIVE_PHOSPHORYLATION
		NES	2.39393	2.02355	1.95418	1.74252	1.7342	1.72471	1.72098	1.67607	1.65081	1.63926	1.63724	1.62713	1.62347	1.61714	1.55279	1.50292	1.49068	1.45562	1.45275	-1.38874	-1.56094	-2.67997
		adjusted p value	3.59626e-19	1.87135e-06	1.23483e-06	0.000573982	0.000587516	0.000289032	0.000552923	0.00281184	0.00109864	0.000573982	0.00109864	0.00189179	0.00667908	0.00667908	0.00146896	0.0116859	0.0247974	0.0378888	0.0234326	0.00821941	0.00381859	6.76859e-18
	Sup Fig 4d	pathway	TNFA_SIGNALING_VIA_NFKB	EPITHELIAL_MESENCHYMAL_TRANSITION	HYPOXIA	KRAS_SIGNALING_UP	P53_PATHWAY	PANCREAS_BETA_CELLS	REACTIVE_OXYGEN_SPECIES_PATHWAY	INFLAMMATORY_RESPONSE	APOPTOSIS	MYOGENESIS	OXIDATIVE_PHOSPHORYLATION	CHOLESTEROL_HOMEOSTASIS	UV_RESPONSE_UP	ADIPOGENESIS	IL2_STAT5_SIGNALING	FATTY_ACID_METABOLISM	DNA_REPAIR	ALLOGRAFT_REJECTION	INTERFERON_GAMMA_RESPONSE	INTERFERON_ALPHA_RESPONSE	MITOTIC_SPINDLE	G2M_CHECKPOINT	INTERFERON_ALPHA_RESPONSE	MITOTIC_SPINDLE	G2M_CHECKPOINT
		NES	2.77128	2.54426	2.21413	1.99201	1.94158	1.91438	1.86917	1.78114	1.75892	1.72241	1.70791	1.65121	1.63474	1.60067	1.56703	1.47774	1.47537	-1.58392	-1.73958	-1.75145	-1.83394	-1.91186	-1.75145	-1.83394	-1.91186
		adjusted p value	1.08211e-15	9.32957e-08	5.17848e-06	0.00038099	0.000133374	0.0155299	0.00859289	0.00247612	0.00647257	0.0209523	0.000788516	0.0341406	0.0155299	0.00859289	0.0209523	0.0299017	0.0399746	0.00969359	0.000186736	0.000944484	7.88817e-05	4.80576e-05	0.000944484	7.88817e-05	4.80576e-05
	Sup Fig 4e	pathway	TNFA_SIGNALING_VIA_NFKB	IL6_JAK_STAT3_SIGNALING	KRAS_SIGNALING_UP	INFLAMMATORY_RESPONSE	UV_RESPONSE_UP	EPITHELIAL_MESENCHYMAL_TRANSITION	APOPTOSIS	HYPOXIA	IL2_STAT5_SIGNALING	COMPLEMENT	G2M_CHECKPOINT	MYOGENESIS	UV_RESPONSE_DN	INTERFERON_GAMMA_RESPONSE	ESTROGEN_RESPONSE_EARLY	MITOTIC_SPINDLE	HEME_METABOLISM	ALLOGRAFT_REJECTION	P53_PATHWAY	MYC_TARGETS_V1	OXIDATIVE_PHOSPHORYLATION
		NES	2.35854	2.13525	2.00016	1.97458	1.8899	1.86464	1.76422	1.72498	1.70254	1.69464	1.62932	1.61724	1.59297	1.58585	1.50449	1.5029	1.47302	1.44354	1.4391	-1.64425	-2.51354
		adjusted p value	1.50117e-18	2.85891e-07	1.302e-06	2.85891e-07	1.09153e-05	0.00044416	0.000233637	0.00044416	0.000970737	0.000386637	0.00141857	0.0232893	0.0161223	0.000970737	0.0314834	0.0142074	0.0361944	0.0344592	0.0255333	5.9444e-05	9.68439e-15
	Sup Fig 4f	pathway	TNFA_SIGNALING_VIA_NFKB	IL6_JAK_STAT3_SIGNALING	INFLAMMATORY_RESPONSE	KRAS_SIGNALING_UP	EPITHELIAL_MESENCHYMAL_TRANSITION	HYPOXIA	UV_RESPONSE_UP	IL2_STAT5_SIGNALING	COMPLEMENT	APOPTOSIS	INTERFERON_GAMMA_RESPONSE	G2M_CHECKPOINT	UV_RESPONSE_DN	ESTROGEN_RESPONSE_EARLY	MITOTIC_SPINDLE	ESTROGEN_RESPONSE_LATE	HEME_METABOLISM	DNA_REPAIR	MYC_TARGETS_V1	OXIDATIVE_PHOSPHORYLATION
		NES	2.44202	2.02314	1.98553	1.92564	1.86776	1.82611	1.76805	1.75962	1.74958	1.70431	1.67294	1.63747	1.59661	1.57924	1.56454	1.51066	1.45688	-1.42228	-1.58763	-2.56162
		adjusted p value	4.05901e-22	5.96632e-06	1.53361e-07	1.17821e-05	0.000139435	5.03713e-05	7.27546e-05	0.000144641	0.000122733	0.000491792	8.40414e-05	0.00126482	0.00855665	0.00853499	0.00434871	0.0247773	0.0247773	0.0192319	0.000425269	1.14688e-15

## Sheet: Sup Figure6
	Source data file	Supplemantary Figure 6
		Fig6a	IFN-gamma response	AUC score	Mono-like Mɸ	SPP1+ Mɸ	IL1Bhi Mɸ	CXCL9hi Mɸ	C1QA+ Mɸ	cDC	S100B+ DC	LAMP3+ DC	pDC
				median	0.109937	0.107543	0.393941	0.235597	0.182224	0.141553	0.141721	0.144498	0.242835
				25% quantile	0.0934333	0.0905382	0.333527	0.195774	0.103984	0.115799	0.116922	0.119545	0.175279
				75% quantile	0.133097	0.133557	0.433254	0.26908	0.367575	0.218798	0.191826	0.189995	0.275019
		Fig6b	IL6-JAK-STAT3	AUC score	Mono-like Mɸ	SPP1+ Mɸ	IL1Bhi Mɸ	CXCL9hi Mɸ	C1QA+ Mɸ	cDC	S100B+ DC	LAMP3+ DC	pDC
				median	0.0919118	0.0906012	0.246395	0.124254	0.120441	0.0962932	0.0847403	0.100068	0.150338
				25% quantile	0.0712964	0.0704139	0.220423	0.102164	0.0812485	0.0710704	0.0620151	0.0762237	0.118412
				75% quantile	0.116985	0.115003	0.268773	0.145126	0.226673	0.130538	0.108855	0.138157	0.170508
		FIg6c	IL2-STAT5	AUC score	Mono-like Mɸ	SPP1+ Mɸ	IL1Bhi Mɸ	CXCL9hi Mɸ	C1QA+ Mɸ	cDC	S100B+ DC	LAMP3+ DC	pDC
				median	0.0819037	0.0867235	0.162375	0.0945937	0.111695	0.0952021	0.093851	0.097927	0.114655
				25% quantile	0.0688217	0.0735408	0.146437	0.0838643	0.0807241	0.0763045	0.0763453	0.0804855	0.0968652
				75% quantile	0.0979668	0.103776	0.178918	0.109375	0.164608	0.119517	0.110471	0.12108	0.124321
		Fig6d	IFN-alpha response	AUC score	Mono-like Mɸ	SPP1+ Mɸ	IL1Bhi Mɸ	CXCL9hi Mɸ	C1QA+ Mɸ	cDC	S100B+ DC	LAMP3+ DC	pDC
				median	0.105434	0.103523	0.398366	0.24814	0.179121	0.143641	0.135186	0.136531	0.270772
				25% quantile	0.0855703	0.0832131	0.329659	0.206129	0.0973326	0.110334	0.1063	0.109734	0.176702
				75% quantile	0.134074	0.134887	0.453939	0.295801	0.367119	0.225352	0.188219	0.188844	0.322381
		Fig6e	IFN-gamma response	AUC score	S100A12hi CD14+ Mono	HLA-DRB5+ CD14+ Mono	IFNact CD14+ Mono	IL1B+ CD14+ Mono	CD16+ Mono	IL1B+ CD16+ Mono	cDC	pDC
				median	0.158926	0.186749	0.233271	0.252535	0.201601	0.276505	0.196928	0.161952
				25% quantile	0.135997	0.157986	0.196544	0.224386	0.16571	0.247139	0.163905	0.12638
				75% quantile	0.184567	0.218081	0.285018	0.283154	0.234735	0.303263	0.22906	0.196554
		Fig6f	IL6-JAK-STAT3	AUC score	S100A12hi CD14+ Mono	HLA-DRB5+ CD14+ Mono	IFNact CD14+ Mono	IL1B+ CD14+ Mono	CD16+ Mono	IL1B+ CD16+ Mono	cDC	pDC
				median	0.119326	0.145112	0.203651	0.112151	0.176407	0.113507	0.10079
				25% quantile	0.0934978	0.0943609	0.112241	0.184104	0.0866485	0.153263	0.0889404	0.0802746
				75% quantile	0.13911	0.149738	0.18728	0.222323	0.140608	0.196466	0.143088	0.123902
		Fig6g	IL2-STAT5	AUC score	S100A12hi CD14+ Mono	HLA-DRB5+ CD14+ Mono	IFNact CD14+ Mono	IL1B+ CD14+ Mono	CD16+ Mono	IL1B+ CD16+ Mono	cDC	pDC
				median	0.0867561	0.0918249	0.100655	0.121528	0.0988995	0.125965	0.0981222	0.0898142
				25% quantile	0.0752917	0.0795603	0.0846962	0.111436	0.083901	0.117622	0.08417	0.0775286
				75% quantile	0.099057	0.104798	0.116043	0.131491	0.11382	0.134586	0.111669	0.10483

[truncated: 2 more sheets: Sup Figure10, Sup Figure12]
